# Supplementary material for: MYSM1 induces apoptosis and sensitizes TNBC cells to cisplatin via RSK3–phospho-BAD pathway
Source: Cell Death Discov. 2022 Feb 26;8:84. doi: 10.1038/s41420-022-00881-1 (PMC8881619; doi:10.1038/s41420-022-00881-1)
Supplement: Supplementary file 2 — Supplementary Table 1 [file 41420_2022_881_MOESM2_ESM.xlsx]

## Sheet: Sheet1
Supplementary Table 1. Sequences of shRNA and siRNA
Targets	Sequence (5’-3’)
shMYSM1-1	CCGGTAATCCTTCCTTACGAGATATCTCGAGATATCTCGTAAGGAAGGATTATTTTT
shMYSM1-3	CCGGTGAACAAGGGCTGGCTAAATTCTCGAGAATTTAGCCAGCCCTTGTTCATTTTT
siRSK3-1	Sense: CCCUUCAUUGUGAAGCUUCAUTT
	Antisense: AUGAAGCUUCACAAUGAAGGGTT
siRSK3-2	Sense: GCAAGUUUGUGUACCUGGUAATT
	Antisense: UUACCAGGUACACAAACUUGCTT
