# Supplementary material for: MYSM1 induces apoptosis and sensitizes TNBC cells to cisplatin via RSK3–phospho-BAD pathway
Source: Cell Death Discov. 2022 Feb 26;8:84. doi: 10.1038/s41420-022-00881-1 (PMC8881619; doi:10.1038/s41420-022-00881-1)
Supplement: Supplementary file 3 — Supplementary Table 2 [file 41420_2022_881_MOESM3_ESM.xlsx]

## Sheet: Sheet1
Supplementary Table 2. Sequences of primers
Primers	Sequence (5’-3’)
MYSM1	F: CCCAGATGGCTCTTATCGCT
	R: GCTGCTATGGGAGAGCCTG
RSK3	F: TTTTGCAAATGGGCCAGACG
	R: CACGGGTGTTTGAGCACTTG
β-actin	F: ACACTGTGCCCATCTACGAGG
	R: AGGGGCCGGACTCGTCATACT
